# Supplementary material for: Geobotanical Study and Preservation of Rare and Endangered Rosaceae Species
Source: Plants (Basel). 2025 May 19;14(10):1526. doi: 10.3390/plants14101526 (PMC12115204; doi:10.3390/plants14101526)
Supplement: Supplementary file 1 [file plants-14-01526-s001.zip]

Archive with 1 entries (1 files):
- plants-3619539-supplementary.pdf
